# Supplementary material for: Understanding Nutrition and Metabolism of Threatened, Data-Poor Rheophilic Fishes in Context of Riverine Stocking Success- Barbel as a Model for Major European Drainages?
Source: Biology (Basel). 2021 Nov 29;10(12):1245. doi: 10.3390/biology10121245 (PMC8698400; doi:10.3390/biology10121245)
Supplement: Supplementary file 1 [file biology-10-01245-s001.zip]

Archive with 1 entries (1 files):
- biology-1480749-supplementary.pdf
